# Supplementary material for: BET and CDK Inhibition Reveal Differences in the Proliferation Control of Sympathetic Ganglion Neuroblasts and Adrenal Chromaffin Cells
Source: Cancers (Basel). 2022 Jun 1;14(11):2755. doi: 10.3390/cancers14112755 (PMC9179499; doi:10.3390/cancers14112755)
Supplement: Supplementary file 1 [file cancers-14-02755-s001.zip]

Archive with 3 entries (2 files):
- cancers-1731474-supplementary/
- cancers-1731474-supplementary/cancers-1731474 Supplementary Materials-done_HR.pdf
- cancers-1731474-supplementary/cancers-1731474 Table S1.xlsx
