# Supplementary material for: BET and CDK Inhibition Reveal Differences in the Proliferation Control of Sympathetic Ganglion Neuroblasts and Adrenal Chromaffin Cells
Source: Cancers (Basel). 2022 Jun 1;14(11):2755. doi: 10.3390/cancers14112755 (PMC9179499; doi:10.3390/cancers14112755)
Supplement: Supplementary file 1 [file cancers-14-02755-s001.zip › cancers-1731474-supplementary/cancers-1731474 Table S1.xlsx]

## Sheet: Feuil1
ProbesetIDs	median.L1neg cells	median.L1pos cells	FoldChange	CHR	POS.START	POS.END	SYMBOL
NM_001291056	4.40316	9.11492	-26.2049	2	136713449	136782428	Snap25
NM_011153	1.75214	6.32116	-23.7362	6	56017514	56032688	Ppp1r17
NM_009162	3.54608	8.00601	-22.0075	2	113776312	113829091	Scg5
NM_013892	3.28927	7.69845	-21.2469	X	7919821	7924410	Pcsk1n
NM_183022	1.65315	6.04032	-20.9252	1	75450509	75474340	Asic4
NM_009049	4.06825	8.43726	-20.6635	1	75272196	75278415	Resp18
NM_021432	3.80839	8.17276	-20.5971	6	58905232	58907126	Nap1l5
NM_010923	3.3817	7.73363	-20.4202	2	157560077	157562525	Nnat
NM_028224	2.20111	6.50926	-19.8099	15	99497004	99528165	Faim2
NM_001110844	1.94093	6.22399	-19.4683	5	15934690	16374511	Cacna2d1
NM_007694	6.77055	11.0435	-19.3328	2	132781277	132795072	Chgb
NM_016672	4.60199	8.87283	-19.3042	11	11814100	11890408	Ddc
NM_029529	2.39575	6.66306	-19.257	10	19847916	19851459	Slc35d3
NM_010016	4.02936	8.2672	-18.8677	1	130439025	130462744	Cd55
NM_026481	3.39281	7.56241	-17.9959	8	105467491	105471422	Tppp3
NM_007693	6.70013	10.8641	-17.9257	12	102554940	102565027	Chga
NM_001098789	3.21298	7.37474	-17.8984	10	127514938	127517156	Ndufa4l2
NM_177074	3.53498	7.65146	-17.3453	2	65316632	65364026	Slc38a11
NM_145129	2.04318	6.1422	-17.1367	9	55011342	55026559	Chrna3
NM_010280	2.96803	7.06177	-17.0742	18	34689897	34720387	Gfra3
NM_010402	4.49511	8.54466	-16.559	8	57320982	57324517	Hand2
NM_023635	3.34003	7.36519	-16.2814	9	73044809	73097614	Rab27a
NM_009627	3.77391	7.78139	-16.0832	7	110627668	110629819	Adm
NM_009065	1.68613	5.66064	-15.7198	18	30974313	31317128	Rit2
NM_010195	2.0108	5.97357	-15.5924	10	115450313	115587780	Lgr5
NM_153054	3.45316	7.41525	-15.585	8	69037707	69089222	Slc18a1
NM_013530	2.09339	6.04884	-15.5134	6	124834239	124840275	Gnb3
NM_177914	2.41548	6.34182	-15.2036	X	6873483	6948363	Dgkk
NM_011428	2.81937	6.7141	-14.8741	2	136713449	136782428	Snap25
NM_001033124	1.7974	5.66904	-14.6379	3	87778243	87795162	Ntrk1
NM_007903	2.06082	5.92921	-14.6049	2	174760618	174784042	Edn3
NM_007586	1.36095	5.2107	-14.4175	8	110142537	110168206	Calb2
NM_009306	2.14235	5.9854	-14.3506	10	108497649	109010975	Syt1
NM_009262	3.03483	6.87773	-14.3492	13	57426090	57908332	Spock1
NM_010253	2.71101	6.54262	-14.2374	19	3409914	3414544	Gal
NM_009392	2.59618	6.41958	-14.1566	6	83068324	83070225	Tlx2
NM_138942	5.66168	9.47868	-14.094	2	27165506	27183204	Dbh
NM_170593	3.51576	7.31338	-13.9059	2	118779718	118795175	Disp2
NM_009129	5.90868	9.69024	-13.752	1	79434668	79440090	Scg2
NM_001024474	2.78717	6.5676	-13.7411	13	52504374	52530836	Diras2
NM_013681	3.28593	7.05963	-13.6772	6	115134901	115276563	Syn2
NM_008887	4.8213	8.59323	-13.6604	7	101818312	101822726	Phox2a
NM_011215	2.43759	6.20937	-13.659	12	116485719	117278167	Ptprn2
NM_016889	3.14467	6.88734	-13.3862	2	146221996	146225018	Insm1
NM_001033876	3.69899	7.41686	-13.158	15	72512118	72546279	Kcnk9
NM_007805	5.73679	9.43728	-13.0005	11	105933701	105944487	Cyb561
NM_001159419	1.20083	4.87817	-12.7934	16	44240179	44332838	Sidt1
NM_023852	2.53163	6.19722	-12.6897	13	110054186	110280206	Rab3c
NM_183297	1.63882	5.3008	-12.658	10	127525472	127534559	Nxph4
NM_177981	3.02295	6.6783	-12.5999	11	100347326	100356141	Hap1
NM_022000	5.4876	9.14284	-12.599	2	174284319	174346742	Gnas
NM_026769	1.42422	5.07058	-12.5217	7	140069879	140082548	Caly
NM_009305	4.38574	8.03173	-12.5185	X	7638579	7653256	Syp
NM_009308	2.88537	6.52506	-12.464	18	31437807	31447415	Syt4
NM_008090	4.20957	7.84844	-12.4569	6	88198663	88207032	Gata2
NM_011795	2.85258	6.49022	-12.4462	11	102939263	102946461	C1ql1
NM_010404	3.41925	7.05313	-12.4139	11	100347326	100356141	Hap1
NM_001166463	3.27469	6.90167	-12.3546	13	57426090	57908332	Spock1
NM_009133	4.47227	8.08363	-12.2216	2	181306458	181314500	Stmn3
NM_007751	2.66334	6.26463	-12.1366	7	140898941	140900446	Cox8b
NM_019690	3.83415	7.42884	-12.0812	2	174284319	174338090	Gnas
NM_001164790	2.50558	6.08416	-11.947	9	75643365	75684056	Scg3
NM_011217	2.54523	6.11897	-11.9069	10	116018362	116274929	Ptprr
NM_145922	1.82964	5.38442	-11.7515	3	107438300	107458898	Kcnc4
NM_020025	1.71656	5.26621	-11.7098	1	143640696	143649937	B3galt2
NM_028052	2.16491	5.71207	-11.6897	14	13284779	13615469	Synpr
NM_010290	3.3776	6.8904	-11.4145	2	114009600	114013619	Gjd2
NM_001025305	2.33727	5.8498	-11.4123	1	19212053	19238845	Tfap2b
NM_028060	1.54907	5.02798	-11.1495	9	53771534	53818161	Slc35f2
NM_007906	4.29187	7.751	-10.9977	2	181147691	181157015	Eef1a2
NM_008985	4.47906	7.93807	-10.9968	1	75247040	75264208	Ptprn
NM_172718	1.90208	5.35759	-10.9701	5	113243219	113310786	Sgsm1
NM_001199556	3.16446	6.61797	-10.955	9	39587395	39603652	AW551984
NM_008213	3.79468	7.24674	-10.944	11	57828712	57832147	Hand1
NM_178656	2.91534	6.36727	-10.9429	11	66911990	66928700	Pirt
NM_008741	4.93687	8.38567	-10.9192	11	32000418	32059211	Nsg2
NM_016894	1.79012	5.23576	-10.8954	1	91179821	91225196	Ramp1
NM_001281848	1.31016	4.75512	-10.8902	1	189207929	189402273	Kcnk2
NM_001289613	2.53798	5.96494	-10.7552	3	94478465	94492198	Celf3
NM_016759	3.55358	6.97373	-10.7045	11	102393402	102402939	Rundc3a
NM_025273	3.67565	7.09367	-10.6887	10	61089330	61094329	Pcbd1
NM_008730	2.36125	5.77246	-10.6384	11	119538718	119547820	Nptx1
NM_173016	3.75638	7.16228	-10.5993	8	114205639	114374070	Vat1l
NM_001161767	2.34622	5.74861	-10.5736	15	100689914	100729376	Galnt6
NM_180960	2.96297	6.36012	-10.5352	2	157560077	157562525	Nnat
NM_172861	3.33498	6.72506	-10.4837	3	31202855	31310319	Slc7a14
NM_025869	3.67894	7.06875	-10.4818	8	31089526	31097045	Dusp26
NM_029283	1.32483	4.71195	-10.4622	11	58792801	58801960	Fam183b
NM_009377	6.90816	10.2697	-10.2785	7	142892775	142899966	Th
NM_016863	3.74001	7.09976	-10.2657	12	4833173	4841595	Fkbp1b
NM_007467	3.77304	7.12146	-10.1853	7	30434979	30445582	Aplp1
NM_008731	2.33896	5.67883	-10.1251	3	82538382	82548085	Npy2r
NM_011867	1.72294	5.06191	-10.1188	12	31519813	31559984	Slc26a4
NM_001007596	4.52016	7.85877	-10.1163	12	72211748	72236727	Rtn1
NM_172523	4.69148	8.02874	-10.1069	19	59260877	59296012	Slc18a2
NM_008888	4.08126	7.41057	-10.0513	5	67094396	67099126	Phox2b
NM_153458	1.42611	4.75055	-10.0175	3	114904077	115125764	Olfm3
NM_001289616	2.29067	5.61369	-10.0075	3	94478294	94492198	Celf3
NM_010316	2.88931	6.20327	-9.94491	19	8836928	8839246	Gng3
NM_198627	2.86675	6.17941	-9.93591	2	157914652	157944719	Vstm2l
NM_007488	3.05772	6.3649	-9.8983	7	84246274	84410038	Arnt2
NM_021272	2.24328	5.54684	-9.87353	10	57784922	57788450	Fabp7
NM_011839	2.57281	5.87422	-9.85877	3	86545580	86548283	Mab21l2
NM_027052	4.4896	7.78678	-9.82995	15	96994822	97055956	Slc38a4
NM_177735	1.87839	5.16258	-9.74184	5	144735914	144761578	Tmem130
NM_025769	1.53742	4.81469	-9.69521	16	14906645	14924522	Efcab1
NM_175191	2.011	5.2803	-9.64183	12	31706866	31713926	Gpr22
NM_175454	3.11594	6.37622	-9.5817	11	115347708	115367719	Hid1
NM_008890	2.34225	5.60164	-9.57581	11	98386631	98388097	Pnmt
NM_001163016	2.27937	5.53191	-9.53044	X	135839033	135844730	Gprasp2
NM_001170868	2.53735	5.78794	-9.51761	15	37366174	37459382	Ncald
NM_001289709	2.68601	5.92193	-9.42126	2	30344776	30359316	Sh3glb2
NM_025359	3.77572	7.00775	-9.39586	12	36014554	36042478	Tspan13
NM_021921	2.88722	6.10945	-9.33228	15	89453910	89462447	Mapk8ip2
NM_001145198	4.76732	7.98557	-9.30658	10	83722864	83762762	1500009L16Rik
NM_021459	3.85247	7.06002	-9.2378	13	116298269	116309688	Isl1
NM_007584	1.03278	4.24012	-9.23646	17	35681566	35704599	Ddr1
NM_029182	1.52279	4.72927	-9.23097	8	75213943	75224113	Rasd2
NM_177838	2.90033	6.0979	-9.17406	1	156075955	156205026	Fam163a
NM_001291228	1.01426	4.20706	-9.14383	5	47983154	48307736	Slit2
NM_001136058	1.78137	4.96364	-9.07735	5	37242057	37292163	Crmp1
NM_001198874	2.46435	5.63705	-9.01728	2	71211705	71263302	Dync1i2
NM_001081191	3.1604	6.33168	-9.00847	12	98786603	98901484	Eml5
NM_172426	2.28198	5.45225	-9.00219	4	86983125	87230540	Slc24a2
NM_182929	3.04446	6.20577	-8.94646	4	120854798	120896575	Rims3
NM_013665	2.45892	5.61156	-8.89277	3	66973265	66981771	Shox2
NM_001009948	1.74852	4.8991	-8.8801	2	152368757	152376566	Nrsn2
NM_172784	3.57903	6.72745	-8.86681	10	7589799	7625477	Lrp11
NM_001276301	3.42584	6.57223	-8.85436	7	110768205	110812408	Ampd3
NM_007418	1.76828	4.90765	-8.81139	5	35278565	35281763	Adra2c
NM_198250	2.30887	5.44408	-8.78601	7	44442486	44463344	Lrrc4b
NM_021492	2.57851	5.71334	-8.78368	7	81460398	81493925	Ap3b2
NM_016920	2.65431	5.78599	-8.76454	11	101009451	101063717	Atp6v0a1
NM_009334	2.5707	5.69318	-8.70879	1	19208913	19238845	Tfap2b
NM_001163270	1.45692	4.57499	-8.68223	17	25242658	25256364	Baiap3
NM_001286340	1.77581	4.89351	-8.68005	1	19208913	19238845	Tfap2b
NM_023396	2.02795	5.14232	-8.66	2	54084092	54085552	Rprm
NM_019568	2.17047	5.27457	-8.59858	13	56288642	56296551	Cxcl14
NM_025779	2.73223	5.83597	-8.59647	3	129914959	129970206	Mcub
NM_025285	5.08504	8.18824	-8.59321	3	8509526	8561604	Stmn2
NM_001277985	2.38727	5.48976	-8.58898	9	86765926	86880449	Snap91
NM_001081220	1.47743	4.57483	-8.55873	11	97332108	97352073	Gpr179
NM_010484	2.02102	5.11835	-8.55833	11	76998596	77032343	Slc6a4
NM_011670	6.64294	9.74	-8.55674	5	66676120	66687234	Uchl1
NM_001290717	2.09017	5.1828	-8.5305	X	133936384	133981812	Sytl4
NM_023279	4.7326	7.81744	-8.48458	8	123411563	123422010	Tubb3
NM_172994	2.71204	5.7927	-8.46	5	36868569	36955078	Ppp2r2c
NM_001110315	3.05171	6.13	-8.44614	1	93015454	93101874	Kif1a
NM_001198785	1.88072	4.94395	-8.35842	11	120007315	120047145	Aatk
NM_007407	3.74756	6.80901	-8.34811	6	55451977	55501455	Adcyap1r1
NM_001015046	2.3112	5.36378	-8.29697	11	74383482	74590158	Rap1gap2
NM_133729	2.40062	5.44774	-8.26557	X	50841370	50893098	Stk26
NM_009721	5.09145	8.13682	-8.25557	1	164437098	164458355	Atp1b1
NM_001164198	2.77073	5.81249	-8.23497	3	146729578	146770238	Prkacb
NM_001012322	2.99665	6.03464	-8.21349	1	120006979	120063532	Sctr
NM_182716	1.80972	4.84769	-8.21336	1	132564689	132741797	Nfasc
NM_001039554	2.60734	5.6439	-8.20532	4	148495279	148500462	Angptl7
NM_023537	3.4398	6.47422	-8.19319	4	108879069	108943324	Rab3b
NM_019583	1.42945	4.45242	-8.12841	14	29996167	30008896	Il17rb
NM_175235	1.90543	4.92584	-8.11398	9	59578336	59607292	Celf6
NM_007390	2.42124	5.4337	-8.06939	7	63098691	63212526	Chrna7
NM_010267	2.57999	5.59172	-8.06527	1	17145372	17164270	Gdap1
NM_001252453	1.02635	4.03289	-8.03635	17	56412425	56476480	Ptprs
NM_001110223	1.02102	4.01851	-7.98609	X	143855841	143933219	Dcx
NM_019430	2.37586	5.36799	-7.9565	7	122671743	122769394	Cacng3
NM_172706	3.02113	6.01008	-7.93897	5	9266192	9480717	9330182L06Rik
NM_008478	2.53992	5.52693	-7.92829	X	73853779	73880834	L1cam
NM_001253885	2.26137	5.24582	-7.91425	7	105558464	105581491	Apbb1
NM_178673	2.21207	5.18475	-7.84991	3	76074560	76710005	Fstl5
NM_027395	4.80441	7.77193	-7.82188	15	25363276	25413764	Basp1
NM_144926	2.60446	5.57049	-7.81386	7	126950534	126970606	Sez6l2
NM_019675	3.53687	6.49871	-7.79119	14	66344295	66361680	Stmn4
NM_010942	5.18037	8.13846	-7.7709	5	38137192	38159743	Nsg1
NM_001252192	1.8274	4.78497	-7.76814	1	14168957	14310199	Eya1
NM_020287	2.24654	5.19288	-7.70794	12	55598916	55602017	Insm2
NM_001080815	1.22793	4.17007	-7.6855	7	19157124	19166127	Gipr
NM_008091	2.45792	5.39972	-7.68366	2	9857077	9878600	Gata3
NM_008632	2.51253	5.4521	-7.67182	1	66175328	66442583	Map2
NM_019754	3.65828	6.59476	-7.65541	16	45711229	45724531	Tagln3
NM_001111015	2.47233	5.40328	-7.62612	6	115134901	115282626	Syn2
NM_009026	2.10235	5.0323	-7.62087	11	59963180	59964944	Rasd1
NM_009209	2.84671	5.77212	-7.59691	8	92961046	93001667	Slc6a2
NM_018801	1.924	4.84889	-7.59411	19	10389089	10453181	Syt7
NM_198894	1.03763	3.95956	-7.57858	11	76416731	76577739	Abr
NM_057173	2.92853	5.8429	-7.53898	7	109138564	109170519	Lmo1
NM_177049	1.92321	4.8316	-7.5078	14	55106825	55116935	Jph4
NM_029978	1.91288	4.81707	-7.48597	7	126823302	126830219	Fam57b
NM_027530	2.70106	5.60477	-7.48351	5	88583512	88642704	Rufy3
NM_009749	4.86539	7.76603	-7.46757	X	136066564	136068236	Bex2
NM_001007569	2.29051	5.19092	-7.4664	7	16959794	16962320	Pnmal1
NM_008144	2.21168	5.11083	-7.45989	19	8839327	8848683	Bscl2
NM_001081376	2.21349	5.11101	-7.45142	4	152338650	152390194	Chd5
NM_030082	2.49431	5.39178	-7.45122	11	58948910	58949372	Hist3h2ba
NM_001083806	2.03969	4.93697	-7.45021	3	80681449	80802835	Gria2
NM_027871	2.24513	5.13606	-7.41749	14	27238009	27403911	Arhgef3
NM_001101443	1.81258	4.70149	-7.40711	6	29169229	29179584	Prrt4
NM_013648	2.19204	5.07231	-7.36287	7	19282623	19296164	Rtn2
NM_010292	1.3936	4.27283	-7.35757	11	5900822	5950081	Gck
NM_029210	2.46121	5.33334	-7.32149	13	95959442	96132577	Sv2c
NM_001252566	2.02853	4.90064	-7.32137	7	126950534	126970606	Sez6l2
NM_028325	3.14778	6.00957	-7.26917	X	36195903	36199164	Zcchc12
NM_001039195	1.94776	4.80499	-7.24624	3	80691491	80802835	Gria2
NM_001025263	1.6137	4.46836	-7.23334	3	8926529	9004723	Tpd52
NM_178638	2.01395	4.86019	-7.19124	9	103482935	103761837	Tmem108
NM_177355	2.0073	4.85221	-7.18461	15	4375490	4575579	Plcxd3
NM_173446	1.97597	4.8207	-7.1837	8	9206009	9771023	Fam155a
NM_178749	2.59318	5.42978	-7.14335	18	43207696	43317481	Stk32a
NM_010164	2.77881	5.61018	-7.1175	1	14168957	14310199	Eya1
NM_009872	2.07368	4.89632	-7.0746	1	74855028	74857732	Cdk5r2
NM_021885	3.92935	6.75176	-7.07344	7	109010879	109034459	Tub
NM_207675	2.81551	5.63657	-7.0668	9	47530351	47853385	Cadm1
NM_027268	3.0696	5.88183	-7.0237	6	54508815	54566382	Scrn1
NM_138649	3.04316	5.84886	-6.992	7	118381855	118443552	Syt17
NM_009062	4.70743	7.51277	-6.99025	1	169741476	169747642	Rgs4
NM_007965	1.59717	4.3991	-6.97371	12	108554719	108688515	Evl
NM_139293	1.76354	4.56142	-6.95419	16	20629850	20645915	Ece2
NM_023456	7.00406	9.80142	-6.95166	6	49822709	49829505	Npy
NM_012026	2.56555	5.36245	-6.94946	13	97898594	98206165	Arhgef28
NM_001198866	1.82556	4.62193	-6.94688	6	83165923	83200117	Dctn1
NM_001037907	1.17743	3.96805	-6.91925	9	87015536	87019916	Ripply2
NM_001081314	1.42346	4.21088	-6.90393	9	67759436	67760933	C2cd4b
NM_178915	2.94455	5.72492	-6.87029	12	112500183	112511160	Tmem179
NM_198034	1.84402	4.62237	-6.86069	16	44240179	44332838	Sidt1
NM_001166466	1.35976	4.137	-6.8554	13	57426090	57908332	Spock1
NM_013669	2.24273	5.01024	-6.80932	9	86765926	86880449	Snap91
NM_011196	2.56519	5.32418	-6.76923	3	157566891	157644758	Ptger3
NM_030203	4.04636	6.80457	-6.76556	10	34297420	34301320	Tspyl4
NM_001081445	3.01826	5.77632	-6.76486	9	49502145	49799069	Ncam1
NM_009622	1.94986	4.70004	-6.728	11	7063488	7178505	Adcy1
NM_146100	2.46896	5.21313	-6.70005	19	47014697	47024346	Ina
NM_144891	2.39505	5.13214	-6.66721	2	163438466	163455324	Gdap1l1
NM_201617	1.15858	3.8905	-6.64339	2	174297858	174300805	Gnas
NM_027533	2.20341	4.93218	-6.62895	3	102734769	102772310	Tspan2
NM_010308	3.31718	6.04125	-6.60735	8	93810837	93969388	Gnao1
NM_016711	2.26778	4.98259	-6.56506	9	75565621	75611325	Tmod2
NM_001039000	2.83712	5.54469	-6.53219	10	127225694	127263363	Kif5a
NM_001042606	1.3398	4.04413	-6.51754	11	113619480	113625366	Sstr2
NM_025893	1.91732	4.61503	-6.48774	X	136993146	136998472	Zcchc18
NM_134065	3.15343	5.84896	-6.47792	13	19591707	19619830	Epdr1
NM_001162368	1.75528	4.44915	-6.47047	10	102158857	102391468	Mgat4c
NM_008083	4.40346	7.09697	-6.46887	16	42248560	42340651	Gap43
NM_010733	4.65569	7.34749	-6.4612	12	41451667	41486057	Lrrn3
NM_007495	2.05373	4.74214	-6.44602	1	158362303	158691786	Astn1
NM_177763	1.93849	4.62451	-6.43532	6	113168086	113195384	Lhfpl4
NM_001164225	3.69016	6.37453	-6.42801	17	25809084	25821265	Fbxl16
NM_023689	3.43063	6.1145	-6.42577	8	62951344	63357096	Spock3
NM_133764	4.52719	7.20957	-6.41912	6	48537568	48541800	Atp6v0e2
NM_026571	1.45181	4.13345	-6.41586	17	28575718	28583593	Lhfpl5
NM_001113384	3.11925	5.79958	-6.41	8	93810837	93960694	Gnao1
NM_028417	2.02501	4.70478	-6.40757	7	27653923	27656207	Ttc9b
NM_001039385	3.72185	6.40159	-6.40744	5	137030294	137033351	Vgf
NM_026805	2.01778	4.69441	-6.39359	5	114026912	114091380	Svop
NM_144906	1.93911	4.61515	-6.39099	4	102760134	102972682	Sgip1
NM_001166597	2.62738	5.30178	-6.38376	2	91932826	91950348	Dgkz
NM_001199352	2.09239	4.76359	-6.36962	X	73655991	73660070	Pnck
NM_007765	3.85835	6.52758	-6.36089	5	37245763	37292163	Crmp1
NM_027864	1.16497	3.8305	-6.34459	17	73493750	73710451	Galnt14
NM_010317	1.56321	4.22606	-6.33283	13	13784306	13827895	Gng4
NM_021360	2.53752	5.20015	-6.33188	19	47178819	47259441	Neurl1a
NM_008449	3.59857	6.26118	-6.33178	2	49619313	49774778	Kif5c
NM_148944	1.3157	3.9721	-6.30457	9	55028155	55048544	Chrnb4
NM_010309	1.87049	4.5217	-6.28192	2	174297858	174346742	Gnas
NM_182991	1.63434	4.28118	-6.26294	8	70483866	70487358	Tmem59l
NM_001039645	1.49788	4.13737	-6.23114	7	126946007	126949581	Asphd1
NM_008748	2.52563	5.16121	-6.21426	7	142079486	142095284	Dusp8
NM_177751	1.90731	4.53965	-6.20034	X	157821572	158043197	Cnksr2
NM_001289687	2.91332	5.54425	-6.19424	14	27336036	27403911	Arhgef3
NM_001038637	3.64913	6.27911	-6.19016	14	19872558	19977249	Gng2
NM_008791	6.14953	8.77794	-6.18341	16	96467605	96525793	Pcp4
NM_175510	1.69556	4.30846	-6.11731	1	66468446	66699148	Unc80
NM_008665	2.05138	4.6623	-6.10894	2	181767028	181827775	Myt1
NM_008963	1.29529	3.90299	-6.09535	2	25466711	25469749	Ptgds
NM_001256432	1.84483	4.45153	-6.09112	4	124881784	124917800	Epha10
NM_175291	2.8698	5.47597	-6.08885	1	80501067	80758553	Dock10
NM_001110780	1.98016	4.58481	-6.08244	X	20860510	20920918	Syn1
NM_020271	2.59262	5.19578	-6.07615	15	78913918	78919517	Pdxp
NM_001195006	2.35223	4.95491	-6.07414	8	95703036	95715119	Ndrg4
NM_207708	2.82465	5.42045	-6.04524	15	80091333	80119501	Syngr1
NM_001164199	2.60664	5.2013	-6.04047	3	146729578	146770693	Prkacb
NM_001291129	1.00639	3.59976	-6.03506	2	157560077	157562525	Nnat
NM_213616	2.57209	5.16398	-6.02888	1	133702673	133753747	Atp2b4
NM_001290745	2.87471	5.46464	-6.02069	2	80500511	80581182	Nckap1
NM_010487	2.48896	5.0759	-6.00822	9	22015004	22052023	Elavl3
NM_001081123	2.54013	5.12367	-5.99409	X	49470449	49500242	Arhgap36
NM_001004359	2.64774	5.23077	-5.99196	X	135742691	135803468	Gprasp1
NM_175502	2.19668	4.77724	-5.98169	15	43866694	43870029	Tmem74
NM_011522	2.72684	5.30267	-5.96211	17	24685091	24689949	Syngr3
NM_177078	2.77423	5.34776	-5.95264	5	112910477	113015538	Grk3
NM_146257	2.39629	4.96922	-5.95015	5	142702100	142722490	Slc29a4
NM_030075	4.22504	6.79582	-5.94132	9	108447638	108461581	Klhdc8b
NM_012014	2.27856	4.84557	-5.92581	13	54736670	54749874	Gprin1
NM_011374	2.29789	4.86333	-5.91938	6	142821540	142964452	St8sia1
NM_016908	1.73587	4.29759	-5.90411	7	4539764	4546567	Syt5
NM_172786	1.3505	3.91148	-5.90109	10	19712586	19760053	Il20ra
NM_007545	1.94878	4.49891	-5.85687	5	118169763	118189478	Hrk
NM_001102456	3.81807	6.36656	-5.85023	9	31149556	31211848	Aplp2
NM_022312	2.21409	4.75673	-5.82654	1	159523768	159924922	Tnr
NM_194263	2.07206	4.61124	-5.81259	9	24720811	24774303	Tbx20
NM_001012451	2.43721	4.97419	-5.80373	4	32804034	32950826	Ankrd6
NM_172728	1.91325	4.45017	-5.80353	6	53573373	53695832	Creb5
NM_011889	2.18876	4.72518	-5.80148	15	82274934	82294574	2021-09-03
NM_024249	1.43338	3.96206	-5.77044	11	120103950	120151351	Slc38a10
NM_145602	2.90863	5.42629	-5.72652	8	95703036	95715119	Ndrg4
NM_001160326	2.46357	4.97865	-5.71631	14	76532811	76556687	Serp2
NM_080437	2.46478	4.97805	-5.70911	9	108826319	108852969	Celsr3
NM_175750	2.34732	4.86054	-5.70891	6	32144556	32588192	Plxna4
NM_010750	2.52904	5.0394	-5.69763	3	55782509	55785287	Mab21l1
NM_009052	2.5883	5.09623	-5.68802	X	136213971	136215513	Bex1
NM_001083917	1.82313	4.32394	-5.66005	9	40269215	40291618	Scn3b
NM_009846	4.31897	6.81519	-5.64205	10	43579168	43584265	Cd24a
NM_183311	1.60326	4.09824	-5.63721	7	25306107	25316195	Tmem145
NM_177566	1.7935	4.28298	-5.61574	11	68943153	68956858	Arhgef15
NM_181348	2.43369	4.92252	-5.61322	19	16956117	17223932	Prune2
NM_133185	4.18624	6.67439	-5.61058	16	5008728	5013553	Rogdi
NM_183294	1.45964	3.94675	-5.60652	12	69746847	69790707	Cdkl1
NM_172451	1.97297	4.4574	-5.59613	15	100689914	100729376	Galnt6
NM_001077425	1.72823	4.21042	-5.58745	1	115685136	116580674	Cntnap5a
NM_001110240	1.57207	4.05027	-5.57205	4	86983125	87227963	Slc24a2
NM_001080780	3.02727	5.5051	-5.5706	6	118151747	118197744	Ret
NM_016853	1.83902	4.31661	-5.56966	9	111561436	111690348	Stac
NM_022030	2.68766	5.16427	-5.5659	3	96181226	96195180	Sv2a
NM_001013829	3.43256	5.90778	-5.56053	2	122348891	122368918	Shf
NM_007530	1.43606	3.9096	-5.55405	12	31595353	31634597	Bcap29
NM_021491	2.06145	4.53272	-5.54531	8	106252547	106337988	Smpd3
NM_025506	1.97468	4.44208	-5.53046	3	94464984	94473591	Riiad1
NM_177343	1.56898	4.03302	-5.5176	2	5293456	5714762	Camk1d
NM_001033458	4.06377	6.52279	-5.49844	5	33983432	33985009	Gm1673
NM_133364	2.61057	5.06918	-5.49686	12	103196907	103242146	Prima1
NM_008691	4.25503	6.7108	-5.48605	14	68119544	68125004	Nefm
NM_175090	6.04861	8.50238	-5.47847	4	62360700	62391769	Slc31a1
NM_013829	3.73809	6.18688	-5.45959	2	135659546	136014593	Plcb4
NM_173068	1.72445	4.16324	-5.42188	19	10389089	10453181	Syt7
NM_001159579	1.017	3.4544	-5.41665	5	74597103	74677872	Lnx1
NM_145152	2.53568	4.9717	-5.41144	10	77897575	77902536	Lrrc3
NM_001081242	2.9312	5.35811	-5.37743	9	67217084	67559703	Tln2
NM_172470	1.5527	3.97849	-5.37323	12	8974000	9028847	Wdr35
NM_001081388	2.17	4.59556	-5.37237	5	128757787	128953486	Rimbp2
NM_178662	1.88488	4.30809	-5.36362	10	81204512	81230779	Atcay
NM_010910	4.06206	6.48482	-5.36198	14	68083883	68087737	Nefl
NM_012061	2.02186	4.4403	-5.34594	14	12372562	12823079	Cadps
NM_001161665	1.7353	4.15155	-5.33781	1	178529124	178932857	Kif26b
NM_027491	2.479	4.89388	-5.33277	4	32982997	33022180	Rragd
NM_025276	1.78241	4.19158	-5.31169	11	116220558	116238091	Evpl
NM_153457	2.07577	4.48457	-5.31031	12	72211748	72409054	Rtn1
NM_153131	2.76409	5.17123	-5.30422	13	54949431	55006018	Unc5a
NM_001085502	2.10706	4.50563	-5.27277	4	123201552	123216207	Nt5c1a
NM_009217	1.47715	3.87347	-5.26455	11	113619480	113625895	Sstr2
NM_001291024	1.31263	3.70523	-5.251	11	61448416	61453992	Rnf112
NM_021568	4.92446	7.31674	-5.24987	10	76761853	76961947	Pcbp3
NM_031404	1.82262	4.21435	-5.24789	5	137553554	137569573	Actl6b
NM_001276315	1.79391	4.18292	-5.238	5	92006073	92042696	Cdkl2
NM_001290470	1.84777	4.23505	-5.23172	4	44012649	44032848	Clta
NM_001163399	2.46549	4.85221	-5.22966	4	110203736	110286834	Elavl4
NM_013628	2.00768	4.39279	-5.22383	13	75089986	75132498	Pcsk1
NM_183315	3.92982	6.31477	-5.22325	8	4257645	4259274	Ctxn1
NM_009050	2.41772	4.80234	-5.22209	6	118151747	118197744	Ret
NM_008862	2.8447	5.22325	-5.20013	3	7366603	7445365	Pkia
NM_008102	5.34529	7.72268	-5.19597	14	47153894	47189402	Gch1
NM_001081283	1.99518	4.37085	-5.18976	X	99821068	99846345	Tmem28
NM_011437	1.45167	3.82579	-5.18419	15	79154912	79164490	Sox10
NM_177292	1.88233	4.24503	-5.14334	5	113550419	113589725	Wscd2
NM_011179	4.93836	7.29954	-5.13791	10	60277627	60302600	Psap
NM_009513	2.08379	4.43505	-5.10271	13	25252038	25269996	Nrsn1
NM_011832	1.14508	3.49541	-5.09942	3	87796950	87816101	Insrr
NM_198610	2.61974	4.96969	-5.09805	4	140026851	140246811	Igsf21
NM_028420	3.19169	5.54135	-5.09707	16	20619214	20621278	Camk2n2
NM_024226	2.05626	4.40282	-5.0861	11	29718562	29744414	Rtn4
NM_177597	2.35204	4.69824	-5.08485	15	26309047	26409575	2021-03-11
NM_148958	2.24808	4.59371	-5.08283	9	115067278	115232223	Osbpl10
NM_029357	2.80599	5.14696	-5.06643	18	38196693	38209762	Pcdh1
NM_001177389	1.90925	4.24544	-5.04967	X	112239048	112243852	4933403O08Rik
NM_001127348	2.53033	4.86217	-5.03446	6	51544522	51590670	Snx10
NM_001099303	2.81344	5.14348	-5.0282	4	108367776	108383655	Fam159a
NM_013680	2.34504	4.67349	-5.02263	X	20860510	20920918	Syn1
NM_001034851	1.92196	4.24858	-5.01626	15	25843297	25973696	Retreg1
NM_016673	2.33044	4.65044	-4.99333	4	41657497	41697091	Cntfr
NM_009182	1.64121	3.95915	-4.98622	18	64254358	64276144	St8sia3
NM_011401	3.09559	5.41318	-4.98499	6	122727808	122742745	Slc2a3
NM_173731	1.99295	4.30891	-4.97937	9	76014976	76136350	Hmgcll1
NM_173868	1.51842	3.82963	-4.96299	1	6730050	6860940	St18
NM_009451	2.57908	4.8893	-4.95956	17	57080065	57087782	Tubb4a
NM_001285532	1.68827	3.99824	-4.95872	4	72157579	72200893	Tle1
NM_029922	1.01788	3.32366	-4.94434	9	59617283	59650290	Parp6
NM_010052	6.65383	8.95933	-4.94339	12	109453454	109463336	Dlk1
NM_001110224	1.01523	3.32003	-4.94098	X	143855841	143933219	Dcx
NM_001081142	2.34322	4.64479	-4.92995	4	120697472	120747176	Kcnq4
NM_013873	2.40892	4.70831	-4.92251	15	84076096	84105754	Sult4a1
NM_008157	1.57112	3.86786	-4.91345	6	134869091	134887861	Gpr19
NM_177393	2.00614	4.29946	-4.90182	14	123276640	123627144	Nalcn
NM_172434	1.92196	4.21511	-4.90122	3	94478465	94492198	Celf3
NM_024236	6.08009	8.37256	-4.89895	5	45434031	45450229	Qdpr
NM_184109	2.08414	4.375	-4.89347	12	109590168	109595403	Rtl1
NM_010114	2.08207	4.36785	-4.8763	7	44112672	44116922	Klk1b22
NM_001267872	1.65189	3.93452	-4.86564	1	63273268	63314575	Zdbf2
NM_011880	1.55207	3.83419	-4.86393	1	175059075	175492545	Rgs7
NM_001291130	2.75414	5.03575	-4.86221	2	157560077	157562525	Nnat
NM_016907	1.79797	4.07552	-4.84852	2	119237359	119249513	Spint1
NM_026185	2.1654	4.43779	-4.83126	11	77515116	77520628	Abhd15
NM_144819	2.2083	4.48069	-4.83124	5	124834431	124862221	Ccdc92
NM_145732	1.67954	3.9514	-4.82944	6	76881636	77979667	Ctnna2
NM_173403	2.51475	4.78495	-4.82389	5	73006903	73012955	Slc10a4
NM_144520	2.20603	4.4751	-4.82011	11	4097039	4118729	Sec14l2
NM_177284	1.29763	3.56637	-4.81903	17	90033643	91092802	Nrxn1
NM_001143683	2.17405	4.44265	-4.81856	2	106693180	106868360	Mpped2
NM_001252508	2.53534	4.80378	-4.81801	12	105453855	105493095	D430019H16Rik
NM_001004154	2.19412	4.46206	-4.81635	X	153139957	153171943	Rragb
NM_080451	2.32739	4.59174	-4.80438	3	123076518	123236149	Synpo2
NM_018732	1.9206	4.17554	-4.77314	2	65457117	65567492	Scn3a
NM_007509	6.00483	8.25705	-4.76414	8	69088735	69113717	Atp6v1b2
NM_013670	3.62505	5.87707	-4.76349	7	59982494	60005199	Snrpn
NM_018804	4.28074	6.53239	-4.76227	3	88744700	88772599	Syt11
NM_018779	3.45926	5.70977	-4.75853	6	141249268	141499351	Pde3a
NM_001252665	1.39781	3.64577	-4.75013	14	70602183	70629047	Dmtn
NM_029548	3.17631	5.42047	-4.73759	11	75830991	75911059	Rph3al
NM_009130	2.54333	4.78725	-4.73681	9	75643365	75684056	Scg3
NM_176834	2.0023	4.24487	-4.73237	2	25242928	25244261	Rnf208
NM_009602	2.01852	4.25153	-4.70114	3	89753447	89764632	Chrnb2
NM_023061	4.31741	6.54904	-4.69665	9	44134657	44142726	Mcam
NM_001177657	1.2805	3.51058	-4.6916	2	25291176	25319187	Grin1
NM_010077	1.84074	4.06996	-4.68879	9	49340661	49407214	Drd2
NM_175122	2.12049	4.34235	-4.66496	X	75572044	75578231	Rab39b
NM_001039354	1.89462	4.1133	-4.65468	10	107271830	107425143	Lin7a
NM_001033316	1.78386	4.00003	-4.64659	7	30854329	30856178	Ffar3
NM_011995	1.36772	3.58306	-4.6439	5	14514917	14863459	Pclo
NM_145746	1.1882	3.40338	-4.6434	11	68921834	68927081	Odf4
NM_198618	1.81294	4.02685	-4.63931	4	127169203	127237022	Dlgap3
NM_018770	4.49834	6.71043	-4.63347	9	47530351	47853385	Cadm1
NM_010598	1.04241	3.25401	-4.63191	4	152390743	152477549	Kcnab2
NM_001013784	1.68251	3.88786	-4.61187	11	74619604	74641516	Ccdc92b
NM_001035509	1.88173	4.08457	-4.60386	X	136993146	136998472	Zcchc18
NM_021316	2.04933	4.24924	-4.59451	7	141426450	141429420	Cend1
NM_013813	4.11002	6.30909	-4.59182	17	69156743	69289987	Epb41l3
NM_001285937	1.71446	3.91226	-4.58779	1	63200357	63314575	Zdbf2
NM_008071	2.47706	4.66875	-4.56841	7	57591172	57828801	Gabrb3
NM_173404	1.58347	3.77425	-4.5655	5	98854414	98884053	Bmp3
NM_001033354	1.21647	3.40663	-4.56356	6	121372927	121473678	Iqsec3
NM_001199283	1.7215	3.91053	-4.55998	11	75532111	75577572	Slc43a2
NM_001190704	3.6484	5.83565	-4.55438	12	109453454	109463336	Dlk1
NM_001174053	1.00289	3.18783	-4.54707	11	5969665	6065748	Camk2b
NM_021530	1.94155	4.12629	-4.54644	15	100761746	100823971	Slc4a8
NM_177591	1.15892	3.34192	-4.54099	X	49782536	49797745	Igsf1
NM_001081667	1.73697	3.91913	-4.5383	X	157818434	157821060	Klhl34
NM_001205341	2.09262	4.27266	-4.53166	10	106470309	106933468	Ppfia2
NM_001291128	1.51298	3.68922	-4.51974	2	157560077	157562525	Nnat
NM_011286	1.27455	3.44928	-4.51502	5	120940499	121009538	Rph3a
NM_153508	2.15258	4.32604	-4.51106	6	124430755	124464784	Clstn3
NM_022416	1.69556	3.86803	-4.50795	5	37446824	37717153	Stk32b
NM_173067	1.40919	3.58153	-4.50752	19	10389089	10453181	Syt7
NM_001163793	2.32157	4.49023	-4.49605	5	76840598	76873554	C530008M17Rik
NM_001170867	1.0029	3.16818	-4.48554	15	37366174	37459382	Ncald
NM_001029878	2.05225	4.21572	-4.47993	1	38794508	38821215	Lonrf2
NM_010380	5.17809	7.33997	-4.47496	17	35263093	35267497	H2-D1
NM_178628	2.15217	4.31345	-4.47312	12	69893104	69964085	Atl1
NM_001291166	1.79945	3.95751	-4.46315	7	64502137	64753876	Apba2
NM_001043355	1.63779	3.78606	-4.43296	7	99268345	99337137	Map6
NM_001081230	2.53772	4.68556	-4.43162	3	82358071	82395268	Map9
NM_145217	1.72553	3.87057	-4.42306	10	81019589	81025377	Diras1
NM_001252662	1.4679	3.6125	-4.42171	14	70602183	70627065	Dmtn
NM_023638	1.00006	3.14415	-4.42014	X	8193845	8206525	Porcn
NM_001190705	3.18544	5.32921	-4.41915	12	109453454	109463336	Dlk1
NM_008331	1.44788	3.59113	-4.41756	19	34640888	34650009	Ifit1
NM_025949	2.34851	4.49176	-4.41754	X	111387836	111537959	Rps6ka6
NM_177034	1.90687	4.04992	-4.41697	19	23758875	23949597	Apba1
NM_181585	3.16917	5.31196	-4.41614	4	116221607	116303056	Pik3r3
NM_183171	2.39657	4.53612	-4.40623	9	36832739	36878924	Fez1
NM_001190376	1.02209	3.15982	-4.40069	11	70669462	70688105	Camta2
NM_011281	2.52052	4.65402	-4.38781	3	94372793	94398274	Rorc
NM_001146294	1.52458	3.6579	-4.38727	18	25477619	25753983	Celf4
NM_009871	1.87767	4.00749	-4.37662	11	80477022	80481184	Cdk5r1
NM_008158	1.99779	4.1272	-4.37537	6	99692678	99693818	Gpr27
NM_013540	1.59966	3.72815	-4.37259	3	80681449	80802835	Gria2
NM_010837	1.68579	3.81299	-4.36868	7	99267446	99337137	Map6
NM_001136240	1.23461	3.35769	-4.35625	14	30008999	30040466	Chdh
NM_025638	2.64984	4.77259	-4.35523	11	87033793	87074137	Gdpd1
NM_133195	1.74009	3.86234	-4.35372	18	25477619	25753983	Celf4
NM_001163015	2.77044	4.88993	-4.34539	X	135839033	135844730	Gprasp2
NM_008709	3.82903	5.94668	-4.33987	12	12936092	12941836	Mycn
NM_001029873	1.98586	4.1031	-4.33865	8	71626711	71671757	Unc13a
NM_001083616	1.582	3.69542	-4.32716	14	30039940	30353486	Cacna1d
NM_001099636	4.47077	6.58358	-4.32531	7	16944681	16948828	Pnmal2
NM_138650	1.67349	3.78503	-4.32154	16	22466568	22657231	Dgkg
NM_175564	1.99337	4.10404	-4.31894	1	72284372	72302995	Tmem169
NM_001081156	2.3233	4.42526	-4.29291	4	133491099	133498550	Trnp1
NM_021541	1.10943	3.20709	-4.28014	1	74889933	74893143	Cryba2
NM_177897	1.80998	3.90685	-4.2778	7	141061273	141072119	B4galnt4
NM_009468	4.4699	6.56639	-4.27667	18	43320978	43393377	Dpysl3
NM_001290718	2.39702	4.49268	-4.27422	X	133936384	133981812	Sytl4
NM_001024539	3.21992	5.31245	-4.26494	10	79617937	79637918	Shc2
NM_001277217	1.66047	3.75112	-4.25942	3	141837135	142169425	Bmpr1b
NM_172534	1.23633	3.32654	-4.25808	11	89390222	89418948	Ankfn1
NM_001039934	1.72839	3.81652	-4.25197	1	66175328	66442583	Map2
NM_018882	2.27937	4.36522	-4.24526	8	94984398	95014208	Adgrg1
NM_001081421	2.3887	4.47288	-4.24033	12	80518989	80603896	Galnt16
NM_013496	3.2463	5.33032	-4.23987	9	54764747	54773110	Crabp1
NM_001163589	2.39226	4.4737	-4.23231	15	99055173	99058978	Prph
NM_009819	1.00665	3.08685	-4.22866	6	76881636	77979667	Ctnna2
NM_001177883	1.89023	3.96913	-4.22485	4	91250688	91376496	Elavl2
NM_198111	1.8	3.87597	-4.21629	12	52699382	53151015	Akap6
NM_001202445	3.22043	5.29623	-4.21578	2	92383675	92392683	Mapk8ip1
NM_001081557	2.04646	4.12185	-4.21459	4	151059522	151861768	Camta1
NM_010171	4.19545	2.55943	3.10807	3	121723536	121735052	F3
NM_008967	3.84151	2.20439	3.11046	7	16906489	16910905	Ptgir
NM_010821	3.61295	1.97329	3.11593	19	12460778	12465285	Mpeg1
NM_013519	4.08895	2.44877	3.11705	8	121116170	121118894	Foxc2
NM_015829	3.68652	2.0453	3.1193	6	6041217	6217173	Slc25a13
NM_011658	4.18144	2.53984	3.1201	12	33957670	33959831	Twist1
NM_011820	4.94671	3.30458	3.12126	10	75589380	75617200	Ggt5
NM_026633	6.87518	5.2311	3.12549	17	25863697	25868738	Mcrip2
NM_001042675	4.38737	2.74327	3.12552	8	33803939	33929863	Rbpms
NM_133686	3.84482	2.19921	3.1288	7	127107769	127122029	Qprt
NM_001163626	2.74538	1.09933	3.12974	2	25085669	25095205	Noxa1
NM_027875	5.18862	3.54245	3.13	10	78584502	78591964	Syde1
NM_007817	6.19147	4.54496	3.13077	7	27119954	27133660	Cyp2f2
NM_019777	4.01483	2.36811	3.13121	1	131254601	131279563	Ikbke
NM_001253856	3.20759	1.56032	3.13239	4	155469113	155470858	Tmem52
NM_001081369	3.99444	2.34616	3.13459	9	44240676	44247306	Ccdc153
NM_001177713	3.32797	1.67854	3.1371	6	84571413	84593908	Cyp26b1
NM_009314	5.078	3.42809	3.13814	10	62252437	62265990	Tacr2
NM_001271409	4.86873	3.2188	3.1382	14	70180467	70192246	Sorbs3
NM_153807	4.11491	2.46451	3.1392	11	94557101	94601786	Acsf2
NM_009696	10.034	8.38327	3.1399	7	19696243	19699188	Apoe
NM_001130419	3.86479	2.21243	3.14348	4	129111569	129121747	Hpca
NM_029563	4.77672	3.12291	3.14665	4	137664725	137729861	Rap1gap
NM_001290378	3.81067	2.15409	3.15267	X	163909016	163933666	Ap1s2
NM_008592	3.93273	2.27557	3.15394	13	31806645	31810635	Foxc1
NM_010466	5.34024	3.68217	3.15594	15	102990538	102994254	Hoxc8
NM_019808	4.75079	3.09194	3.15763	3	142239584	142395696	Pdlim5
NM_020258	4.51592	2.8557	3.16065	9	37229148	37255738	Slc37a2
NM_007388	3.22078	1.56042	3.16096	9	22126726	22130598	Acp5
NM_030127	5.50291	3.84085	3.16468	5	35652025	35679780	Htra3
NM_008131	7.15606	5.48916	3.17531	1	153899928	153909723	Glul
NM_172475	2.99623	1.32729	3.1798	2	4152862	4614043	Frmd4a
NM_026840	4.36317	2.69398	3.18035	8	40926232	40990770	Pdgfrl
NM_001127330	4.0535	2.38415	3.1807	6	115360950	115490401	Pparg
NM_011521	5.96885	4.29881	3.18223	2	164424246	164443188	Sdc4
NM_018764	4.28315	2.6121	3.18446	5	57718080	57729465	Pcdh7
NM_007993	5.64986	3.97735	3.18769	2	125300593	125506438	Fbn1
NM_001271407	3.80016	2.12652	3.19017	14	70180467	70206022	Sorbs3
NM_001004366	3.88507	2.20717	3.19963	17	28142525	28171345	Scube3
NM_011340	7.51485	5.8359	3.20195	11	75410028	75422623	Serpinf1
NM_029575	5.43209	3.7525	3.20336	9	116087694	116175363	Tgfbr2
NM_144938	4.59488	2.91519	3.20359	6	124530343	124542321	C1s1
NM_080436	4.10681	2.4263	3.20542	10	127759762	127768299	Rdh1
NM_031176	4.21851	2.53482	3.21248	17	34670534	34719815	Tnxb
NM_019417	5.78431	4.10016	3.21351	11	54054927	54069017	Pdlim4
NM_001081175	4.47045	2.78509	3.21622	1	180330475	180423659	Itpkb
NM_145619	5.01369	3.32762	3.2178	9	106470321	106476949	Parp3
NM_207655	4.38483	2.69796	3.21957	11	16752202	16913907	Egfr
NM_172647	5.08655	3.39893	3.22126	1	171437560	171464593	F11r
NM_026505	3.76658	2.07852	3.22223	18	3507956	3516404	Bambi
NM_145470	3.32946	1.63991	3.22557	15	55112316	55259273	Deptor
NM_172204	2.85902	1.16855	3.22763	2	25085669	25095205	Noxa1
NM_177606	3.89774	2.20523	3.23219	17	84511894	84622142	Plekhh2
NM_013869	3.62524	1.93229	3.23317	14	60963833	61046855	Tnfrsf19
NM_172907	4.00382	2.30975	3.23566	7	107567432	107591365	Olfml1
NM_011576	5.70294	4.00553	3.24319	2	84432859	84474174	Tfpi
NM_026082	4.69727	2.99564	3.25269	4	98936658	99120915	Dock7
NM_008327	3.09105	1.38914	3.25331	1	173962568	173982844	Ifi202b
NM_011057	4.08543	2.38316	3.25412	15	79995875	80014808	Pdgfb
NM_007945	4.86441	3.16133	3.25595	6	137477244	137649285	Eps8
NM_146115	4.97607	3.27285	3.25627	2	25192719	25196813	Tor4a
NM_172604	3.83303	2.12853	3.25915	14	65919394	65953744	Scara3
NM_011704	3.96657	2.25985	3.26417	10	23894687	23905343	Vnn1
NM_029102	3.95707	2.24896	3.26733	10	82650432	82690650	Glt8d2
NM_010142	4.489	2.78002	3.2693	4	136647540	136836012	Ephb2
NM_010517	7.49772	5.78844	3.26997	11	99041259	99052643	Igfbp4
NM_027406	6.55403	4.84361	3.27258	6	90550792	90599171	Aldh1l1
NM_001112715	4.36949	2.65895	3.27283	7	140968075	140969827	Ifitm1
NM_001039194	6.71656	5.00509	3.27494	10	61715262	61738652	Aifm2
NM_011957	4.95915	3.24491	3.28123	2	91982327	92024170	Creb3l1
NM_008626	6.08653	4.37184	3.28228	11	105292645	105351145	Mrc2
NM_011485	10.6642	8.94783	3.28599	8	25808473	25815982	Star
NM_010129	7.68668	5.96994	3.28691	7	45918022	45921426	Emp3
NM_025881	2.7179	1.00114	3.28697	17	26252909	26280730	Luc7l
NM_176996	5.59388	3.87588	3.2898	6	29735496	29761366	Smo
NM_001253687	5.4499	3.72902	3.29637	6	71831319	71875266	Immt
NM_011169	4.84067	3.11624	3.30449	15	10177237	10337020	Prlr
NM_011985	3.87908	2.15457	3.3047	4	155650654	155653384	Mmp23
NM_009116	4.30515	2.57691	3.31322	2	30845366	30881247	Prrx2
NM_024495	3.65188	1.92297	3.31479	3	14641726	14663002	Car13
NM_013470	3.17184	1.44262	3.31549	5	96793384	96845968	Anxa3
NM_172525	4.64547	2.91612	3.31578	3	121953228	122016677	Arhgap29
NM_007807	2.99777	1.26805	3.31665	X	9435253	9469324	Cybb
NM_001177319	4.64571	2.91549	3.31779	2	84440722	84476759	Tfpi
NM_013821	3.28927	1.55899	3.31792	3	98805503	98814443	Hsd3b6
NM_011896	6.8967	5.16525	3.3206	3	37639946	37644599	Spry1
NM_001097617	5.96514	4.23361	3.32079	6	124530343	124542359	C1s1
NM_009697	5.26121	3.52893	3.32253	7	70351949	70360593	Nr2f2
NM_013529	3.84295	2.10865	3.32718	11	49794154	49838620	Gfpt2
NM_019823	4.47653	2.74092	3.3302	15	82370526	82380260	Cyp2d22
NM_001243050	4.91677	3.17849	3.33635	11	101009451	101063717	Atp6v0a1
NM_007806	6.38164	4.64284	3.33759	8	122424770	122432940	Cyba
NM_001164038	5.89081	4.14798	3.34691	15	74955050	74959905	Ly6e
NM_001171147	4.75136	3.00845	3.3471	9	7932000	8004596	Yap1
NM_009899	3.70338	1.95048	3.37036	3	144729676	144760977	Clca3a1
NM_007469	4.72187	2.96885	3.37062	7	19689479	19692659	Apoc1
NM_001099634	4.40932	2.65594	3.37146	19	37899035	38043577	Myof
NM_030209	4.02341	2.26976	3.3721	8	119992437	120052794	Crispld2
NM_019503	6.23813	4.48409	3.37301	7	31051677	31055656	Fxyd1
NM_010271	6.01853	4.26294	3.37665	15	99717592	99725007	Gpd1
NM_134117	5.55861	3.80079	3.38186	17	83215282	83225069	Pkdcc
NM_026639	3.70907	1.95059	3.38343	6	136848450	136857600	Art4
NM_010233	8.15319	6.39459	3.38369	1	71585472	71653234	Fn1
NM_001079902	2.79851	1.03983	3.38389	6	48593882	48599082	Repin1
NM_008587	3.55747	1.79795	3.38586	2	128698914	128803007	Mertk
NM_011224	5.68321	3.92318	3.38707	19	6384407	6398464	Pygm
NM_009982	4.21358	2.45322	3.38782	7	88278084	88315861	Ctsc
NM_172508	4.45158	2.68961	3.39161	10	34151392	34207551	Dse
NM_020510	4.69625	2.93185	3.39734	11	102604430	102608058	Fzd2
NM_029844	7.90613	6.14159	3.39764	16	90738323	90749776	Mrap
NM_001162479	2.76783	1.00204	3.40061	9	58134664	58153997	Stra6
NM_008452	4.11275	2.34692	3.40069	8	72319061	72321654	Klf2
NM_011076	4.60435	2.83723	3.40374	5	8567090	8748575	Abcb1a
NM_029803	3.14927	1.38126	3.40585	12	103442165	103443680	Ifi27l2a
NM_008483	5.48118	3.70966	3.41412	9	108479861	108490530	Lamb2
NM_009242	10.4821	8.71038	3.41453	11	55394158	55420080	Sparc
NM_178644	5.4984	3.72517	3.41819	9	43221277	43239816	Oaf
NM_010928	4.71074	2.93695	3.41951	3	98013537	98150367	Notch2
NM_010825	4.29377	2.51702	3.42652	2	115861263	116065058	Meis2
NM_011427	5.15901	3.38157	3.42816	2	167538194	167542811	Snai1
NM_011950	6.27948	4.50084	3.43102	17	28769316	28778704	Mapk13
NM_007825	4.58743	2.80745	3.43421	3	18071949	18243338	Cyp7b1
NM_007409	12.0585	10.2784	3.43455	3	138277584	138290697	Adh1
NM_001287514	4.1135	2.33191	3.43804	7	35119292	35121928	Cebpa
NM_053082	6.21237	4.42749	3.44589	7	141475235	141493427	Tspan4
NM_194464	4.02819	2.24326	3.44603	7	110868257	110982461	Mrvi1
NM_001162950	3.5108	1.72358	3.45149	7	17030992	17062427	Hif3a
NM_013661	3.75297	1.96381	3.45615	16	35541361	35664258	Sema5b
NM_001110846	5.69233	3.90283	3.45696	5	15934690	16374511	Cacna2d1
NM_177025	5.15407	3.36433	3.45752	2	65088338	65238626	Cobll1
NM_013599	3.0018	1.21148	3.45891	2	164948218	164955850	Mmp9
NM_008006	4.02382	2.2332	3.45965	3	37348652	37404830	Fgf2
NM_007992	3.5507	1.75922	3.46169	6	91212763	91272540	Fbln2
NM_009656	9.26287	7.47048	3.4639	5	121566026	121593824	Aldh2
NM_022883	4.15897	2.3658	3.46574	2	160880669	160906000	Lpin3
NM_023844	4.49132	2.69744	3.46745	16	84774122	84826375	Jam2
NM_010097	9.21758	7.42348	3.468	5	104079108	104114088	Sparcl1
NM_022305	6.25693	4.46158	3.47099	4	40804581	40854537	B4galt1
NM_008663	4.41231	2.61589	3.47359	7	98051059	98119493	Myo7a
NM_153412	4.72032	2.92348	3.47459	16	45746230	45844378	Phldb2
NM_194344	4.45586	2.6585	3.47582	5	35697179	35729276	Sh3tc1
NM_178593	4.725	2.92754	3.47608	1	165648944	165708094	Rcsd1
NM_001161849	3.65675	1.85878	3.47732	10	21992222	21999902	Sgk1
NM_001164039	5.14409	3.34543	3.47897	15	74955050	74959905	Ly6e
NM_009022	3.88853	2.08948	3.47993	9	71215788	71296243	Aldh1a2
NM_010139	3.79417	1.99364	3.48347	4	141301220	141329384	Epha2
NM_022563	4.9411	3.14034	3.48405	1	169972306	170088944	Ddr2
NM_010577	5.61317	3.81156	3.48608	15	103344285	103366791	Itga5
NM_001081185	4.36211	2.55948	3.48856	6	29433152	29461888	Flnc
NM_001159394	4.60469	2.79702	3.50075	16	55811376	55822138	Nfkbiz
NM_019955	3.49163	1.68281	3.50355	14	55784994	55788857	Ripk3
NM_001252522	3.69368	1.88223	3.50997	7	90130231	90209447	Picalm
NM_007862	3.94931	2.13596	3.51458	16	31663934	31873356	Dlg1
NM_029858	4.80154	2.98683	3.51788	17	88626554	88645724	Ston1
NM_026743	4.09916	2.28346	3.52031	6	127887621	127953031	Tspan11
NM_013598	5.80592	3.99008	3.52065	10	100015820	100100415	Kitl
NM_008969	4.57745	2.76147	3.52098	2	36230425	36252271	Ptgs1
NM_001101433	5.61404	3.79627	3.52537	14	25711639	25768856	Zcchc24
NM_001048207	4.65099	2.83299	3.52591	18	32528319	32560034	Gypc
NM_008047	8.32528	6.50681	3.52706	16	37777054	37836516	Fstl1
NM_013460	4.78557	2.9652	3.53172	2	131545356	131562285	Adra1d
NM_028030	3.94993	2.12943	3.53204	9	65630581	65660518	Rbpms2
NM_201642	4.31009	2.48823	3.53538	1	88095000	88220002	Ugt1a7c
NM_153193	3.66478	1.84133	3.53926	3	98711106	98724543	Hsd3b2
NM_001039677	5.40138	3.57698	3.5416	4	134343045	134354484	Slc30a2
NM_016885	4.51094	2.68551	3.54413	3	137341077	137431069	Emcn
NM_001114662	3.89308	2.06681	3.54617	1	132036782	132068062	Mfsd4a
NM_001159627	4.63762	2.81071	3.54777	X	96456345	96574484	Heph
NM_008524	8.02396	6.19628	3.54967	10	97565500	97572703	Lum
NM_001025577	4.93759	3.10861	3.55286	8	115703252	115706894	Maf
NM_010933	5.11913	3.28847	3.55698	1	86666292	86670573	Nppc
NM_001199020	3.46026	1.62925	3.55785	1	190925107	190946491	Angel2
NM_007996	8.66377	6.83177	3.5603	9	51943024	51963602	Fdx1
NM_009523	3.74756	1.91491	3.56192	4	137277634	137299501	Wnt4
NM_145157	2.94428	1.11099	3.56351	2	152576085	152580312	Defb19
NM_010516	6.45485	4.61779	3.57282	3	145646970	145649985	Cyr61
NM_010144	5.36726	3.52924	3.57519	5	137350108	137374522	Ephb4
NM_008305	5.86092	4.02243	3.57635	4	137468802	137570630	Hspg2
NM_010728	4.54125	2.70014	3.58286	18	52516059	52529823	Lox
NM_009131	3.75933	1.91754	3.58454	7	44303765	44306959	Clec11a
NM_153068	6.00126	4.15656	3.59177	7	15948986	15967535	Ehd2
NM_001164659	3.06458	1.21986	3.59183	9	111311738	111395775	Trank1
NM_009396	4.72123	2.87424	3.59749	12	111442660	111455018	Tnfaip2
NM_001204152	3.49756	1.64961	3.59987	15	78523345	78529651	C1qtnf6
NM_201410	4.75818	2.90982	3.60091	1	88103256	88218998	Ugt1a6b
NM_001161745	4.98412	3.13402	3.60525	3	98741475	98762410	Hsd3b3
NM_001290625	3.50069	1.65031	3.60596	2	34406770	34624958	Mapkap1
NM_134072	3.34321	1.49255	3.60665	13	4059590	4090422	Akr1c14
NM_028450	5.16211	3.30816	3.61488	1	44551670	44796836	Gulp1
NM_001136072	4.09861	2.24373	3.61721	2	115861263	116065058	Meis2
NM_023158	5.16669	3.30962	3.62271	11	70455188	70459984	Cxcl16
NM_028889	6.95537	5.09803	3.62339	1	87264352	87310841	Efhd1
NM_199323	5.88782	4.03038	3.62362	8	25154551	25201542	Tacc1
NM_007855	4.15741	2.29996	3.62367	1	91801460	91848034	Twist2
NM_175088	6.16342	4.30506	3.62597	6	15720660	15802169	Mdfic
NM_013484	4.58137	2.72275	3.62661	17	34862601	34882100	C2
NM_011075	7.65217	5.79185	3.63089	5	8798146	8866314	Abcb1b
NM_011330	5.37423	3.51377	3.63124	11	82057831	82062955	Ccl11
NM_007670	5.94566	4.08254	3.63793	4	89306288	89311032	Cdkn2b
NM_001172481	3.56063	1.69642	3.64069	13	49544442	49567562	Aspn
NM_001033600	4.80642	2.94219	3.64073	X	142317992	142390535	Acsl4
NM_001039170	2.86849	1.00424	3.64077	1	87213913	87228858	Eif4e2
NM_194067	5.72132	3.85689	3.64124	12	103434188	103440245	Ifi27
NM_001079909	4.5942	2.72701	3.64821	8	25518758	25575718	Fgfr1
NM_134130	4.62114	2.75282	3.65106	18	10644410	10706696	Abhd3
NM_175174	5.14142	3.27263	3.65227	5	65131230	65168142	Klhl5
NM_008512	6.76677	4.89787	3.65253	10	127538157	127621148	Lrp1
NM_025429	7.22219	5.35284	3.65368	13	32842091	32851185	Serpinb1a
NM_027950	5.50591	3.63625	3.65447	8	119437161	119446256	Osgin1
NM_175314	4.75874	2.8883	3.65645	6	92772698	92901441	Adamts9
NM_028977	6.564	4.68975	3.66612	5	21543526	21575902	Lrrc17
NM_011019	4.56524	2.69036	3.66772	15	6813576	6874313	Osmr
NM_010221	6.0407	4.16418	3.67188	11	100415693	100424840	Fkbp10
NM_015776	3.04799	1.17096	3.67319	6	122513675	122529287	Mfap5
NM_172520	3.7624	1.88401	3.67663	4	141242883	141257562	Arhgef19
NM_011127	5.24393	3.36169	3.68646	1	163245118	163313650	Prrx1
NM_027225	4.70308	2.81951	3.68986	2	65088338	65238626	Cobll1
NM_001286370	3.68994	1.80601	3.69078	15	3317754	3581842	Ghr
NM_008059	7.11937	5.2335	3.69575	1	193272159	193273188	G0s2
NM_133187	5.00312	3.11457	3.70263	3	79885929	79946278	Fam198b
NM_001177320	4.80642	2.91531	3.7092	2	84440722	84476775	Tfpi
NM_013706	3.73538	1.84301	3.71244	4	134093537	134095073	Cd52
NM_009777	3.79688	1.90213	3.71857	4	136880144	136886177	C1qb
NM_011448	3.91427	2.0186	3.72095	11	112782209	112787757	Sox9
NM_172263	4.27202	2.37542	3.72333	13	95024104	95250304	Pde8b
NM_008542	4.19133	2.29419	3.72475	9	63953075	64022059	Smad6
NM_054049	5.21908	3.3211	3.72691	15	35296111	35303305	Osr2
NM_206856	3.56545	1.66628	3.72998	7	130577483	130764784	Tacc2
NM_010917	7.96644	6.06721	3.73014	13	13437601	13512275	Nid1
NM_031397	5.16985	3.27045	3.73058	10	70922829	71159690	Bicc1
NM_009465	5.01761	3.11606	3.73614	7	25756499	25788733	Axl
NM_001177888	4.07157	2.16805	3.74126	11	94408390	94474198	Cacna1g
NM_015764	4.02358	2.11928	3.74327	12	16670614	16800886	Greb1
NM_008744	4.54628	2.64192	3.74342	11	68209363	68386826	Ntn1
NM_007599	6.30713	4.39606	3.76088	6	72544390	72562983	Capg
NM_008161	6.57146	4.66038	3.7609	11	54902853	54910387	Gpx3
NM_027711	4.43074	2.51911	3.76233	13	95627176	95891922	Iqgap2
NM_008245	4.10006	2.18747	3.76484	19	37434840	37440731	Hhex
NM_007742	9.28959	7.37528	3.76934	11	94936223	94953042	Col1a1
NM_134066	10.9776	9.06228	3.77196	13	4132626	4150631	Akr1c18
NM_001042613	4.81763	2.90089	3.7757	15	3270766	3280510	Selenop
NM_139051	8.08459	6.16716	3.77748	2	38692659	38714542	Nr5a1
NM_010128	8.20695	6.28873	3.77959	6	135362930	135383173	Emp1
NM_001284505	3.17048	1.24933	3.78724	X	13517080	13846556	Cask
NM_011769	4.22224	2.29998	3.79015	7	6675442	6696432	Zim1
NM_010217	5.99209	4.06934	3.79146	10	24595441	24598682	Ctgf
NM_019764	4.50947	2.58611	3.79303	9	102717803	102733417	Amotl2
NM_009251	5.88402	3.96038	3.79377	12	104214453	104241944	Serpina3g
NM_008150	7.10314	5.17576	3.80363	X	52053017	52164923	Gpc4
NM_001162946	6.10297	4.17375	3.8085	19	4510471	4621752	Pcx
NM_019946	10.7132	8.78225	3.81314	6	138140536	138156752	Mgst1
NM_080555	8.34165	6.40906	3.8174	4	105157346	105232767	Plpp3
NM_175445	4.09791	2.1645	3.81959	2	131992849	132029988	Rassf2
NM_001271580	4.33208	2.39832	3.82048	18	21651564	21656107	4930426D05Rik
NM_010258	5.62362	3.68771	3.82619	18	11052509	11085635	Gata6
NM_007428	6.03791	4.10152	3.82745	8	124556586	124569707	Agt
NM_010791	4.24864	2.31106	3.83063	11	101877509	101894354	Meox1
NM_001001980	5.31237	3.37108	3.84048	5	66745839	67057159	Limch1
NM_027852	6.72329	4.78055	3.84436	6	48569695	48572802	Rarres2
NM_001164212	6.03622	4.08725	3.86099	6	137054824	137169718	Rerg
NM_013467	6.80116	4.84729	3.87412	19	20601981	20643462	Aldh1a1
NM_133859	6.21987	4.26446	3.87825	3	103735393	103738001	Olfml3
NM_001162476	3.28621	1.32797	3.88587	9	58134074	58153997	Stra6
NM_008509	7.94234	5.98366	3.88708	8	68880554	68906932	Lpl
NM_009928	7.46906	5.50625	3.89821	4	47208011	47313165	Col15a1
NM_023143	4.78972	2.82614	3.90027	6	124512620	124523440	C1ra
NM_008983	4.94704	2.98084	3.90737	10	28074819	28597397	Ptprk
NM_153779	4.16778	2.20086	3.90933	10	61720648	61738652	Aifm2
NM_027127	7.11771	5.15038	3.91042	13	113042762	113046388	Gpx8
NM_009155	8.50792	6.5369	3.92044	15	3270976	3280510	Selenop
NM_010809	4.00231	2.03018	3.92347	9	7445821	7455974	Mmp3
NM_001190974	4.87293	2.89901	3.92835	7	25756499	25788733	Axl
NM_007932	5.32931	3.34995	3.9432	2	32646594	32682669	Eng
NM_001081249	4.96263	2.97936	3.95387	13	89655309	89742512	Vcan
NM_027582	11.1507	9.16632	3.95692	1	65013077	65032759	Akr1cl
NM_007646	6.07033	4.08521	3.95898	5	43868808	43912374	Cd38
NM_001284427	4.22283	2.23566	3.96461	11	3517521	3539292	Smtn
NM_178255	3.6509	1.6631	3.9663	7	79117026	79131018	Hapln3
NM_027402	5.47589	3.48408	3.97734	4	129136998	129144593	Fndc5
NM_033622	3.9973	2.00372	3.98226	8	10006632	10035999	Tnfsf13b
NM_009141	3.92275	1.92488	3.9941	5	90759297	90761625	Cxcl5
NM_016769	6.11068	4.11234	3.9954	9	63646766	63757994	Smad3
NM_009366	10.3552	8.35261	4.00728	14	76504509	76507765	Tsc22d1
NM_023617	3.66367	1.66082	4.00789	1	58113135	58200452	Aox3
NM_001276413	4.71965	2.71548	4.01159	1	71585472	71653234	Fn1
NM_001201470	4.10929	2.10369	4.01555	19	32595714	32667187	Papss2
NM_010638	5.32181	3.31223	4.02663	19	23141225	23166911	Klf9
NM_010189	6.51464	4.50158	4.03639	7	45092992	45103822	Fcgrt
NM_130449	8.13678	6.12243	4.03999	18	9707647	9877995	Colec12
NM_175501	6.27062	4.25622	4.04012	15	11064772	11349232	Adamts12
NM_007572	3.48633	1.46966	4.04649	4	136895915	136898844	C1qa
NM_001037906	4.63986	2.62158	4.05102	7	49975349	50863289	Nell1
NM_001081636	3.02943	1.00957	4.05544	17	47505050	47599688	Ccnd3
NM_183261	4.57104	2.54871	4.0624	7	70351949	70366746	Nr2f2
NM_013846	4.4578	2.43535	4.06273	13	53109316	53286109	Ror2
NM_008183	6.39	4.36601	4.06707	3	107981701	107986436	Gstm2
NM_198096	4.61607	2.58792	4.07882	7	101394387	101412586	Arap1
NM_009933	9.70114	7.67061	4.08556	10	76708791	76726044	Col6a1
NM_008594	5.05692	3.02604	4.08653	7	79133767	79149060	Mfge8
NM_011850	5.68669	3.65528	4.08806	4	133553375	133556686	Nr0b2
NM_007997	8.70443	6.67003	4.09654	11	115268024	115276969	Fdxr
NM_001276411	6.0713	4.03634	4.09813	1	71585472	71653234	Fn1
NM_133721	5.70226	3.66551	4.1032	9	118606708	118901003	Itga9
NM_009534	5.21651	3.17852	4.10671	9	7932000	8004596	Yap1
NM_025711	6.87518	4.83701	4.10725	13	49544442	49567562	Aspn
NM_008727	5.68734	3.64732	4.11251	3	90450591	90465866	Npr1
NM_012043	5.59042	3.54672	4.12303	9	58156263	58159221	Islr
NM_024406	7.60621	5.5621	4.12418	3	10204342	10208616	Fabp4
NM_010730	6.12554	4.081	4.12543	19	20373433	20390671	Anxa1
NM_026931	4.87398	2.82552	4.13666	8	24437615	24438946	Tcim
NM_145741	7.62175	5.57266	4.13845	14	33923586	33936514	Gdf10
NM_001024619	3.40946	1.3577	4.14612	7	98350667	98361288	Tsku
NM_001204202	4.69791	2.64089	4.16127	5	104435110	104441053	Spp1
NM_007722	4.91846	2.86007	4.16522	1	90203979	90215722	Ackr3
NM_009263	8.60098	6.5394	4.17443	5	104435110	104441053	Spp1
NM_008086	6.25183	4.18522	4.18902	13	60174404	60177535	Gas1
NM_013743	3.73245	1.65847	4.21045	6	5483350	5496278	Pdk4
NM_029627	4.6596	2.5829	4.21841	15	74796873	74799968	Ly6k
NM_027924	5.33232	3.25414	4.22277	9	6168485	6378845	Pdgfd
NM_008380	4.90785	2.82884	4.22518	13	16011850	16031609	Inhba
NM_146007	8.7156	6.63013	4.24415	10	76595755	76623404	Col6a2
NM_008048	10.6232	8.53763	4.24442	5	77349239	77408045	Igfbp7
NM_009373	4.79074	2.70264	4.25186	2	158116404	158146392	Tgm2
NM_009437	7.83436	5.74453	4.25696	15	78399555	78405859	Tst
NM_019733	4.30848	2.21679	4.26246	8	33782643	33929863	Rbpms
NM_008986	7.32799	5.23296	4.27236	11	100956735	100970617	Cavin1
NM_139198	5.29533	3.19855	4.27754	5	100553732	100572205	Plac8
NM_007962	3.4486	1.34984	4.28342	9	45042343	45054043	Mpzl2
NM_001164249	5.2616	3.16224	4.28517	9	67022592	67049213	Tpm1
NM_009524	4.9362	2.83662	4.28583	14	28505472	28525515	Wnt5a
NM_133654	3.38795	1.28808	4.2867	1	194938820	194961292	Cd34
NM_001164208	5.72243	3.62159	4.28957	6	48833811	48841374	Tmem176b
NM_010729	6.29904	4.19313	4.30468	9	58287722	58313212	Loxl1
NM_053109	5.45892	3.35014	4.31327	6	129180614	129186535	Clec2d
NM_172471	5.5044	3.39466	4.31613	2	10153542	10256529	Itih5
NM_133733	5.50338	3.38883	4.33055	9	40685963	40784046	Clmp
NM_008481	5.43916	3.32241	4.33715	10	26981284	27616942	Lama2
NM_021475	3.42127	1.30376	4.33944	14	68563386	68582072	Adamdec1
NM_010216	7.8385	5.71705	4.35131	X	164373521	164402650	Vegfd
NM_001159518	5.43739	3.314	4.35716	5	77349239	77408045	Igfbp7
NM_010474	3.96038	1.83277	4.36993	5	39613934	39644631	Hs3st1
NM_199473	3.65954	1.52985	4.37623	4	126286793	126314330	Col8a2
NM_020581	4.89849	2.76315	4.39341	17	33774899	33781575	Angptl4
NM_177092	5.96376	3.82727	4.39691	10	120781100	120898971	Msrb3
NM_021879	4.21037	2.07354	4.39795	7	56239770	56536517	Oca2
NM_175363	3.41675	1.27324	4.41838	15	93398349	93491912	Pphln1
NM_182650	4.28371	2.13876	4.42278	6	51460434	51469894	Hnrnpa2b1
NM_029568	6.09503	3.94948	4.42459	11	61485443	61488704	Mfap4
NM_008788	9.61996	7.47116	4.43458	5	137605106	137611404	Pcolce
NM_001159301	4.62141	2.4719	4.43679	11	78962978	78984924	Lgals9
NM_011348	4.23815	2.08592	4.44515	5	14025275	14256689	Sema3e
NM_009180	5.39334	3.2347	4.46492	11	116676704	116694660	St6galnac2
NM_019389	6.18325	4.02037	4.47809	13	89655309	89742512	Vcan
NM_011545	5.28999	3.12657	4.47976	10	22817274	22820128	Tcf21
NM_011593	5.8406	3.67615	4.48293	X	20870165	20874737	Timp1
NM_010766	3.77278	1.59954	4.51036	1	120474537	120505084	Marco
NM_011812	4.54457	2.36679	4.52456	12	101746564	101819119	Fbln5
NM_001163522	7.28514	5.107	4.52571	3	137341077	137431069	Emcn
NM_008067	5.99099	3.81251	4.52677	X	72432675	72656246	Gabra3
NM_001290308	4.75171	2.56201	4.56209	9	79598986	79718722	Col12a1
NM_007574	3.88716	1.68377	4.6056	4	136889801	136892914	C1qc
NM_026523	3.91588	1.71083	4.6109	7	80902226	80905062	Nmb
NM_001163144	4.59976	2.3904	4.6247	19	17558158	17837632	Pcsk5
NM_001290576	5.35194	3.14125	4.62895	2	34171456	34372045	Pbx3
NM_001161624	7.16603	4.9552	4.62943	7	143458338	143461050	Cdkn1c
NM_008869	5.53541	3.32439	4.63003	1	149829618	149961290	Pla2g4a
NM_020564	3.8011	1.58345	4.65136	8	123142846	123158280	Sult5a1
NM_053085	3.60589	1.38583	4.65913	5	30968676	30977018	Tcf23
NM_017370	3.83072	1.60296	4.68408	8	109575127	109579172	Hp
NM_007430	4.46477	2.23633	4.68628	X	86191774	86195946	Nr0b1
NM_001101503	5.95772	3.7238	4.70411	12	111406808	111412092	Lbhd2
NM_010207	4.95083	2.71659	4.70514	7	130162450	130266808	Fgfr2
NM_010471	6.29608	4.05952	4.71271	4	129111569	129121303	Hpca
NM_001253709	3.73271	1.49061	4.73086	3	60501178	60629750	Mbnl1
NM_011580	6.59904	4.35571	4.73487	2	118111875	118127133	Thbs1
NM_023275	5.56684	3.31862	4.75095	12	75308312	75401455	Rhoj
NM_032398	4.23867	1.98433	4.77115	8	71497752	71511769	Plvap
NM_001102409	3.65382	1.3906	4.80061	16	22985851	23029101	Kng2
NM_026979	4.3965	2.1321	4.80456	11	43474305	43491525	C1qtnf2
NM_178793	4.39495	2.12304	4.82961	18	66056855	66291838	Ccbe1
NM_173007	5.62478	3.351	4.8359	6	21771394	21852515	Tspan12
NM_009636	7.00586	4.73042	4.84146	11	5861865	5872248	Aebp1
NM_175256	4.86678	2.58908	4.84907	16	33684465	33768195	Heg1
NM_201361	7.21058	4.9321	4.85168	17	79614899	79682152	Rmdn2
NM_001044384	5.23829	2.95731	4.86009	X	20870165	20874737	Timp1
NM_025378	8.63492	6.33784	4.9146	7	141009589	141010744	Ifitm3
NM_009230	6.66561	4.35552	4.95915	1	156428107	156474328	Soat1
NM_130453	5.75511	3.44011	4.97605	19	6226400	6227768	Gpha2
NM_001135172	3.83028	1.50846	4.99963	5	43515568	43616586	C1qtnf7
NM_008293	11.9745	9.65159	5.00348	3	98852193	98859794	Hsd3b1
NM_021398	6.3223	3.9901	5.03572	2	84936645	84958509	Slc43a3
NM_009866	6.66334	4.32588	5.05412	8	102632094	102785111	Cdh11
NM_007833	4.24173	1.90367	5.05621	10	97482330	97518163	Dcn
NM_001291004	6.88349	4.54059	5.07322	4	149979473	150003236	H6pd
NM_007801	7.58403	5.23533	5.09363	9	90054266	90076095	Ctsh
NM_009876	10.1377	7.7822	5.11765	7	143458338	143461050	Cdkn1c
NM_001081351	6.01943	3.66126	5.12719	6	21985909	22255606	Cped1
NM_001271716	6.04406	3.67742	5.15741	18	68406898	68429320	Mc2r
NM_001168333	6.112	3.73976	5.17745	4	130165599	130174802	Tinagl1
NM_023118	5.27125	2.89221	5.2019	15	6386747	6440709	Dab2
NM_172506	5.63215	3.23961	5.25082	16	44485044	44558870	Boc
NM_175643	5.21282	2.81952	5.25355	11	50602084	50807573	Adamts2
NM_001190451	9.48328	7.0861	5.26775	10	97479499	97518163	Dcn
NM_007743	10.2206	7.81602	5.29499	6	4505617	4541543	Col1a2
NM_009888	7.19662	4.78431	5.32327	1	140085854	140183411	Cfh
NM_013655	4.44494	2.02947	5.33493	6	117168534	117181368	Cxcl12
NM_010493	5.1993	2.77341	5.37361	9	21015939	21028814	Icam1
NM_001290660	6.70013	4.26915	5.3926	2	60251992	60284484	Cd302
NM_009369	7.72471	5.29025	5.4056	13	56609602	56639339	Tgfbi
NM_007643	4.28449	1.84989	5.40614	5	17781689	17835896	Cd36
NM_010582	5.22708	2.79152	5.40971	2	10094590	10130683	Itih2
NM_007679	5.17201	2.7318	5.4272	16	15887285	15889545	Cebpd
NM_009776	6.60492	4.16305	5.43345	2	84765359	84775429	Serping1
NM_001276410	6.5677	4.11978	5.45628	1	71585472	71653234	Fn1
NM_001161847	4.1881	1.73195	5.48747	10	21978671	21999902	Sgk1
NM_007406	4.41783	1.95325	5.51967	8	88272402	88329962	Adcy7
NM_007486	4.95373	2.48208	5.54677	6	136923660	136941756	Arhgdib
NM_019477	6.21795	3.7453	5.55062	X	142317992	142390535	Acsl4
NM_028351	5.36765	2.89399	5.55453	10	29453106	29535867	Rspo3
NM_022420	5.77047	3.29468	5.56271	7	118972039	118995211	Gprc5b
NM_001195431	8.07617	5.57592	5.65784	9	58156263	58158554	Islr
NM_007385	7.31888	4.81852	5.65827	7	19678083	19681460	Apoc4
NM_001276248	4.54369	2.04289	5.65998	3	19957053	20007609	Cp
NM_011110	4.18679	1.68531	5.66264	4	138799246	138819257	Pla2g5
NM_007542	9.86084	7.34829	5.70627	X	73483600	73495936	Bgn
NM_001286083	4.19133	1.65828	5.78798	4	129111569	129120172	Hpca
NM_008176	5.31537	2.77178	5.83036	5	90891244	90893115	Cxcl1
NM_019631	4.99317	2.44041	5.86757	16	56805160	56886163	Tmem45a
NM_001204166	5.05017	2.49363	5.88295	2	72054616	72257474	Rapgef4
NM_021412	5.55116	2.9902	5.901	10	128790954	128800827	Mmp19
NM_008560	7.76335	5.18846	5.95826	18	68406898	68429320	Mc2r
NM_001102468	3.8478	1.2676	5.98021	9	62858103	62875917	Calml4
NM_001098271	4.55668	1.95342	6.07658	6	48841655	48845364	Tmem176a
NM_001253736	4.90856	2.30118	6.09396	14	70164217	70176815	Pdlim2
NM_008381	4.66866	2.04129	6.17897	1	119415462	119422248	Inhbb
NM_009994	7.52317	4.89022	6.20291	17	79706952	79715041	Cyp1b1
NM_023056	5.95988	3.31852	6.23921	6	48833811	48840988	Tmem176b
NM_133670	5.00001	2.35371	6.2606	7	126672869	126676357	Sult1a1
NM_001164250	4.20892	1.55328	6.30127	9	67022592	67049213	Tpm1
NM_011058	7.48797	4.83174	6.30383	5	75152250	75198206	Pdgfra
NM_011454	6.22484	3.5685	6.30429	13	32965512	32979037	Serpinb6b
NM_175217	4.7215	2.05356	6.35523	5	142563480	142608752	Mmd2
NM_009995	10.1377	7.46922	6.35751	17	34801347	34804426	Cyp21a1
NM_138304	4.71344	2.0327	6.41185	9	62858103	62875917	Calml4
NM_146162	6.00126	3.31132	6.45285	5	113793728	113800352	Tmem119
NM_031402	5.95015	3.24231	6.53343	1	17727416	17766207	Crispld1
NM_138671	3.72521	1.00667	6.58205	4	155562380	155591001	Nadk
NM_008597	11.5223	8.80206	6.58993	6	136872434	136875823	Mgp
NM_008880	4.26455	1.52621	6.67299	9	92275601	92297752	Plscr2
NM_177282	5.239	2.49765	6.68695	7	112225835	112355194	Mical2
NM_010231	5.30352	2.54849	6.75065	1	162829560	162866610	Fmo1
NM_009841	4.28178	1.5145	6.8082	18	36725063	36726815	Cd14
NM_008968	5.01724	2.24216	6.84515	2	167203195	167240537	Ptgis
NM_016768	6.17113	3.39275	6.8608	2	34171456	34372045	Pbx3
NM_001253710	4.1191	1.32491	6.93645	3	60501178	60629750	Mbnl1
NM_001113471	4.39532	1.58486	7.01507	7	79721163	79732776	Plin1
NM_009868	4.31065	1.48584	7.08518	8	104101624	104144502	Cdh5
NM_054098	7.44467	4.61563	7.106	5	7960471	7982213	Steap4
NM_001252653	6.03479	3.19714	7.14853	3	95734146	95739569	Ecm1
NM_008288	4.70686	1.86397	7.17456	1	193221640	193264045	Hsd11b1
NM_013834	6.89467	4.04935	7.18665	8	23411501	23449632	Sfrp1
NM_017372	7.09295	4.22915	7.2793	10	117277540	117282272	Lyz2
NM_024427	6.22059	3.32832	7.4244	9	67022592	67049213	Tpm1
NM_019779	10.389	7.48828	7.46814	9	58014951	58027031	Cyp11a1
NM_153395	4.03912	1.13653	7.47766	10	122992060	123076505	Mon2
NM_026358	5.17056	2.26256	7.50578	3	51388412	51396547	Mgarp
NM_021472	6.58179	3.64513	7.65638	14	51091076	51106151	Rnase4
NM_133775	6.61928	3.66594	7.74538	19	29925113	29960715	Il33
NM_025658	5.10561	2.12237	7.9076	19	11536848	11558466	Ms4a4d
NM_028903	5.09456	2.1024	7.95669	14	65666402	65764826	Scara5
NM_197999	5.03798	2.03251	8.0304	8	104961717	104969537	Ces2g
NM_016674	4.82102	1.81212	8.04951	16	26356645	26371839	Cldn1
NM_019564	5.67958	2.65921	8.11375	7	130936202	130985658	Htra1
NM_026271	6.45968	3.42229	8.21005	2	110360924	110362993	Fibin
NM_144810	5.94501	2.89596	8.27666	1	132298625	132307357	Klhdc8a
NM_001276250	5.56024	2.50275	8.32522	3	19957053	20009750	Cp
NM_153558	4.69829	1.62974	8.38931	2	25700073	25703326	Obp2a
NM_146120	9.13252	6.05643	8.43323	2	35282379	35307902	Gsn
NM_007899	7.65687	4.54699	8.63313	3	95734146	95739569	Ecm1
NM_008489	5.70504	2.58573	8.68973	2	158306492	158332852	Lbp
NM_021704	6.9035	3.74566	8.92495	6	117168534	117175069	Cxcl12
NM_019545	7.08708	3.87477	9.26829	3	98874518	98893230	Hao2
NM_198095	6.54439	3.31407	9.38481	8	71534261	71537437	Bst2
NM_007752	6.0268	2.7267	9.84983	3	19957053	19992998	Cp
NM_139302	4.86374	1.51221	10.2073	2	30344776	30359316	Sh3glb2
NM_011333	6.80356	3.4147	10.4749	11	82035576	82037452	Ccl2
NM_008344	5.09218	1.66338	10.7689	15	102144185	102149512	Igfbp6
NM_013654	5.60467	2.14322	11.0154	11	82045711	82047523	Ccl7
NM_016697	7.34916	3.87679	11.0991	X	52272426	52613974	Gpc3
NM_008760	6.63204	2.90921	13.2034	13	49608070	49624500	Ogn
NM_007876	6.73686	3.00923	13.2474	8	123186234	123201813	Dpep1
NM_008343	7.74519	3.98408	13.5583	11	7206090	7213923	Igfbp3
NM_053178	7.05605	3.24083	14.0765	9	54604996	54661885	Acsbg1
NM_001198876	5.32431	1.47785	14.3847	2	71211705	71263302	Dync1i2
NM_009691	5.98268	1.88155	17.1618	9	31149556	31211848	Aplp2
NM_001033229	10.1091	5.92147	18.2223	15	74834891	74841643	Cyp11b1
NM_018881	7.74519	3.24959	22.5585	1	162875046	162898712	Fmo2
NM_009778	6.56543	1.82983	26.6414	17	57203966	57228136	C3
NM_008491	6.9288	1.59211	40.4114	2	32384636	32387739	Lcn2
NM_011315	8.65241	2.50892	70.6925	7	46711997	46715676	Saa3
